# Supplementary material for: HPV16 E6 and E7 Genetic Variability in Oral and Anal Samples from HIV-Positive MSM
Source: Pathogens. 2025 Nov 28;14(12):1210. doi: 10.3390/pathogens14121210 (PMC12736272; doi:10.3390/pathogens14121210)
Supplement: Supplementary file 1 [file pathogens-14-01210-s001.zip]

Archive with 1 entries (1 files):
- pathogens-4010741-supplementary.pdf
